# Supplementary material for: Identification of Molecular Mechanisms in Radiation Cystitis: Insights from RNA Sequencing
Source: Int J Mol Sci. 2024 Feb 23;25(5):2632. doi: 10.3390/ijms25052632 (PMC10932361; doi:10.3390/ijms25052632)
Supplement: Supplementary file 1 [file ijms-25-02632-s001.zip › S1 Table.xlsx]

## Sheet: Supplemental Table S1
S1 Table. Significant differentially expressed genes at 1 week post radiation treatment compared to age matched controls. *Significant Differentially Expressed genes if p < 0.05 and logFC ≥ |0.585|). N=5; NCBI Entrez represents gene identification from National Center for Biotechnology Information (https://www.ncbi.nlm.nih.gov/gene); logFC represents log of fold change gene expression; adjpv repr…
Gene Symbol	NCBI Entrez	logFC	adjpv
Ak1	11636	0.996354	1e-06
Apaf1	11783	1.02962	1e-06
Bax	12028	0.916798	1e-06
Ccng1	12450	1.67916	1e-06
Cd80	12519	1.3751	1e-06
Cdkn1a	12575	2.04232	1e-06
Col2a1	12824	1.9835	1e-06
Dmbt1	12945	-1.51293	1e-06
Defb1	13214	-1.48998	1e-06
Efna3	13638	2.26915	1e-06
Efna4	13639	0.864131	1e-06
Ephx1	13849	1.2203	1e-06
Gas6	14456	0.846176	1e-06
Ggta1	14594	0.681925	1e-06
Mdm2	17246	0.751777	1e-06
Mgmt	17314	1.87188	1e-06
Mybl1	17864	1.24169	1e-06
Pla2g2d	18782	-1.47206	1e-06
Plcd4	18802	3.06759	1e-06
Ptp4a3	19245	1.11359	1e-06
Pvt1	19296	0.732745	1e-06
Rtkn	20166	0.642695	1e-06
Exoc4	20336	1.03104	1e-06
Tnfrsf10b	21933	1.41717	1e-06
Polk	27015	0.967327	1e-06
Phlda3	27280	1.21595	1e-06
Gria3	53623	2.01839	1e-06
Psrc1	56742	2.00138	1e-06
Pmaip1	58801	0.964858	1e-06
Trp53inp1	60599	1.30747	1e-06
Sac3d1	66406	0.709371	1e-06
Rprm	67874	1.88189	1e-06
Dcxr	67880	1.35504	1e-06
Aen	68048	1.14698	1e-06
Fbxw9	68628	1.07011	1e-06
1700007K13Rik	69327	1.5387	1e-06
Chp2	70261	-1.25593	1e-06
Ces2f	71903	1.54658	1e-06
Ces2g	72361	0.933642	1e-06
1700023B13Rik	73279	1.69156	1e-06
Ddit4l	73284	2.11379	1e-06
Rap2b	74012	0.633843	1e-06
Ddias	74041	2.85546	1e-06
Anks1b	77531	2.12081	1e-06
Cpt1c	78070	0.987167	1e-06
Slco2b1	101488	-0.94219	1e-06
Rnf169	108937	1.06206	1e-06
Prps2	110639	0.643468	1e-06
Dscaml1	114873	1.75335	1e-06
Slc19a2	116914	1.38661	1e-06
Slc2a9	117591	1.32177	1e-06
Bbc3	170770	0.956885	1e-06
Syt12	171180	1.93715	1e-06
Atg9b	213948	4.25161	1e-06
Zfp365	216049	2.38306	1e-06
Pqlc3	217430	1.06909	1e-06
Dglucy	217830	1.03782	1e-06
Aaas	223921	1.29756	1e-06
Ces2e	234673	2.12909	1e-06
Azin2	242669	1.10203	1e-06
Eda2r	245527	1.87644	1e-06
Olfr1318	258022	2.05427	1e-06
A930001C03Rik	319314	2.07954	1e-06
9530053A07Rik	319482	3.65007	1e-06
Celf5	319586	2.85665	1e-06
Cox6b2	333182	1.55863	1e-06
9230114K14Rik	414108	0.850884	1e-06
Wdr72	546144	1.63596	1e-06
Sec14l5	665119	3.38319	1e-06
Snhg15	100041286	0.7235	1e-06
Trp53cor1	100504267	1.82177	1e-06
Clca3a1	12722	-1.02624	1.07255e-06
Siglech	233274	-1.63379	1.22929e-06
Serpine2	20720	1.1479	1.63873e-06
Zmat3	22401	0.764162	1.67278e-06
Slc4a11	269356	1.33435	2.12839e-06
Gtse1	29870	0.914359	2.75971e-06
Sesn2	230784	0.880392	4.17697e-06
Slc7a11	26570	1.02456	4.43456e-06
Commd3	12238	0.85246	4.57679e-06
Tmem43	74122	0.660334	4.86977e-06
Rhod	11854	0.767225	5.45989e-06
Kank3	80880	0.679871	5.45989e-06
Orai2	269717	0.737486	5.45989e-06
Depp1	213393	-0.940044	6.42355e-06
Plk2	20620	0.742209	6.55125e-06
Galnt15	78754	-0.929986	6.5625e-06
Abcb1b	18669	0.725504	7.18692e-06
Wnt10a	22409	1.0683	8.69154e-06
Clca3a2	80797	-1.06244	1.10614e-05
Ano4	320091	1.33713	1.42373e-05
Gsn	227753	-0.626583	1.67208e-05
Mgat5b	268510	1.41467	1.84285e-05
Ctnna2	12386	1.56734	2.67635e-05
Igfbp3	16009	-0.845301	2.71043e-05
Lypd6	320343	-0.745447	2.79882e-05
Gm9949	225609	1.17032	3.01061e-05
Pbld1	68371	-1.38256	3.63922e-05
Areg	11839	1.24369	4.59558e-05
Jam2	67374	-0.753258	4.59653e-05
Gal3st1	53897	0.798594	4.61239e-05
Glipr1	73690	0.959693	5.43008e-05
Adora1	11539	-0.85877	6.51551e-05
Bloc1s2	73689	0.68958	7.07366e-05
Csf1r	12978	-0.752119	9.00526e-05
Nbl1	17965	-0.670214	9.16432e-05
Akr1b7	11997	-1.1891	9.19457e-05
Cd163	93671	-0.93131	9.51719e-05
Cd163l1	244233	-1.32854	0.000108
Tek	21687	-0.718017	0.000121383
Naip6	17952	-0.741021	0.000123351
Ano3	228432	1.42246	0.000123351
2900052L18Rik	76835	0.843714	0.000124681
Syt15	319508	-1.04236	0.000128958
Cd109	235505	0.833592	0.000130851
Susd4	96935	0.745106	0.000173561
Prom1	19126	-1.03578	0.000179854
Ccl21a	18829	-1.12593	0.000220289
Myrip	245049	-0.953205	0.000248921
Abhd11os	69812	1.21925	0.0002569
Scn1b	20266	0.691107	0.000258812
Kcnq1	16535	-0.970199	0.000344217
Nos2	18126	-1.0544	0.000355811
Nexmif	245555	0.988865	0.000375605
Slc14a2	27411	1.36215	0.000397796
2310008N11Rik	72316	1.37345	0.000399969
Cldn5	12741	-0.797713	0.000442034
Rundc3b	242819	1.26037	0.000466627
Fas	14102	0.674287	0.000640832
BC016579	212998	0.7219	0.00064742
Cxxc4	319478	1.14297	0.000793257
Ccl21c	65956	-1.12599	0.00079526
Dll4	54485	-0.82783	0.000965989
Cp	12870	-0.615747	0.000973285
Got1l1	76615	1.27912	0.00103679
Olfml2a	241327	-0.622846	0.00105541
Etv4	18612	1.29459	0.00116044
Igf2	16002	-0.63867	0.00117586
Drp2	13497	-0.849952	0.00132299
Gm19510	100503021	0.73062	0.00145009
Tox3	244579	-1.14082	0.00150177
Fam222a	433940	1.18376	0.00150356
0610009E02Rik	100125929	0.730096	0.00160376
S1pr1	13609	-0.627368	0.00171667
C5ar2	319430	-0.946016	0.00222556
Tacr3	21338	1.17662	0.00222694
Ddit4	74747	0.675788	0.00249731
Snai3	30927	0.799551	0.00272412
Anln	68743	-0.791975	0.00295919
Scube1	64706	-0.614868	0.00302612
Kcnv1	67498	-0.807046	0.00303184
Ppp2r2c	269643	1.22256	0.00308376
Golt1a	68338	0.920433	0.00320749
Tap1	21354	0.641404	0.0032159
Hs3st6	328779	0.821441	0.00363143
Dhh	13363	0.933646	0.00368369
Xkrx	331524	-0.75057	0.00368542
Cytl1	231162	-1.03723	0.00390356
Eppk1	223650	0.792037	0.00455684
Panct2	329217	-1.08162	0.00498573
Galnt6	207839	0.59486	0.00499514
Hist1h1c	50708	0.598137	0.0052426
Pcolce2	76477	-0.815917	0.00529087
Rps27l	67941	0.843665	0.00533739
Gdf15	23886	1.19275	0.00563092
Zfp968	100043914	0.816367	0.00563092
Tmprss6	71753	-0.994446	0.0056901
Pdgfrb	18596	-0.667902	0.00581626
Kcnc4	99738	-0.880347	0.00581626
H2afj	232440	0.59034	0.00672623
Sncg	20618	0.84305	0.00684663
Adgrf4	78249	0.884	0.00684663
Hist1h2be	319179	0.672968	0.00684663
Enpp3	209558	-0.738764	0.00720656
Cda	72269	0.852207	0.00721817
Ceacam1	26365	-0.644108	0.0076459
Slc47a1	67473	-0.612666	0.00772687
C130074G19Rik	226777	-0.652362	0.00860973
Syt1	20979	0.861415	0.00891987
Gm42047	105246823	1.09873	0.00891987
Sox17	20671	-0.739462	0.00892023
Aplnr	23796	-0.797483	0.00892023
Wnt6	22420	0.662369	0.00903725
Hist1h1e	50709	0.709171	0.00933355
Xkr5	319581	-1.1408	0.00951954
Crtac1	72832	1.0987	0.00969527
Gm9115	668343	0.708428	0.00969527
Grrp1	72690	-0.737417	0.0104462
Arntl	11865	-0.866404	0.0106394
Cd93	17064	-0.589537	0.0106394
Gm47761	115487382	1.092	0.0114026
Ntn1	18208	-0.715485	0.0114605
Edn3	13616	-0.747633	0.0115484
Tmem44	224090	-0.62176	0.0119593
Aqp9	64008	0.616803	0.0133227
Ltbp4	108075	-0.713744	0.0143825
Nlrp1b	637515	0.843371	0.0150643
Lepr	16847	-0.621842	0.0157126
Bglap2	12097	0.756675	0.0176672
Tmem200a	77220	0.908063	0.0188207
Dio2	13371	-0.603572	0.0195421
Ccr9	12769	0.949142	0.0196389
Gm10644	100126034	-0.602315	0.0199201
Abcb1a	18671	-0.644463	0.0214369
Map7d3	320923	0.741971	0.0214698
Gm16576	100504191	-0.657679	0.0216366
Gm43549	108168870	1.04081	0.0219879
4833418N02Rik	74597	0.593648	0.0227709
Gm14706	100502580	0.929435	0.02282
S100a7a	381493	-0.661366	0.0233598
Mmp9	17395	-0.626113	0.0242693
Cysrt1	67859	0.789329	0.0242693
Ugt2b35	243085	-0.738718	0.0262849
Clca2	229933	0.682218	0.0266141
Hsd17b14	66065	-0.606739	0.0285034
Klhl3	100503085	-0.586975	0.0293716
Fam83c	71405	-0.642166	0.0303722
Myc	17869	-0.598332	0.030599
Trpv6	64177	0.999655	0.0307041
Ccr2	12772	0.616248	0.0308124
Wnt2b	22414	-0.600411	0.0312801
Rnf125	67664	-0.633947	0.0318842
Gkn3	68888	-0.949749	0.0332949
Pcdh15	11994	0.968774	0.0338601
Cxcl14	57266	-0.808444	0.0338601
Krt23	94179	0.705964	0.0340541
Notch1	18128	0.802917	0.0353338
Npy1r	18166	-0.707298	0.0376845
Kcnj2	16518	-0.777591	0.0378879
Scara5	71145	-0.672808	0.0386438
Aox3	71724	-0.616532	0.0398015
Fads6	328035	-0.61881	0.0398087
Klf2	16598	-0.663593	0.0409151
Ptprv	13924	0.947846	0.0412672
Hrh1	15465	-0.814979	0.0416479
Myoc	17926	-0.839931	0.0416479
Tas1r3	83771	-0.594041	0.0426016
Gramd2	546134	-0.708511	0.0428233
Cgref1	68567	0.783327	0.0429088
Gm12568	100038833	-0.977346	0.0429088
Nrg1	211323	0.870757	0.0436903
Esm1	71690	-0.873024	0.0462974
Ccno	218630	-0.80766	0.0471195
Kif20a	19348	-0.758349	0.0478555
Dyrk3	226419	0.652578	0.0487319
Gm13056	100503810	0.691422	0.0488069
