# Supplementary material for: Identification of Molecular Mechanisms in Radiation Cystitis: Insights from RNA Sequencing
Source: Int J Mol Sci. 2024 Feb 23;25(5):2632. doi: 10.3390/ijms25052632 (PMC10932361; doi:10.3390/ijms25052632)
Supplement: Supplementary file 1 [file ijms-25-02632-s001.zip › S2 Table.xlsx]

## Sheet: Supplemental Table S2
S2 Table. Significant differentially expressed genes at 6 months post radiation treatment compared to age matched controls samples. *Significant Differentially Expressed genes if p < 0.05 and logFC ≥ |0.585|). N=5; NCBI Entrez represents gene identification from National Center for Biotechnology Information (https://www.ncbi.nlm.nih.gov/gene); logFC represents log of fold change gene expression; …
Gene Symbol	NCBI entrez	logFC	adjpv
Ahr	11622	-0.698942	1e-06
Apaf1	11783	0.699528	1e-06
Apoe	11816	0.990046	1e-06
Areg	11839	2.10633	1e-06
Bhmt	12116	1.51076	1e-06
Car2	12349	1.20478	1e-06
Ccng1	12450	0.937408	1e-06
Cd80	12519	1.2955	1e-06
Cdkn1a	12575	1.37731	1e-06
Clca3a1	12722	-1.15746	1e-06
Cldn5	12741	-1.39005	1e-06
Col2a1	12824	1.83945	1e-06
Ctss	13040	1.49318	1e-06
Ephx1	13849	0.793006	1e-06
H2-M2	14990	1.6904	1e-06
Hmox1	15368	0.715852	1e-06
Hpn	15451	1.04712	1e-06
Ighg2b	16016	-1.41988	1e-06
Il1rn	16181	1.31555	1e-06
Itgax	16411	1.66682	1e-06
Krt6a	16687	1.68295	1e-06
Mgmt	17314	1.14584	1e-06
Mmp3	17392	1.43655	1e-06
Mpeg1	17476	1.23126	1e-06
Omp	18378	1.20967	1e-06
Plcd4	18802	2.04551	1e-06
Ptp4a3	19245	0.706435	1e-06
Pvt1	19296	0.680434	1e-06
Sprr2a1	20755	0.909498	1e-06
Sprr2g	20761	1.70774	1e-06
Tek	21687	-1.34126	1e-06
Tff1	21784	2.47574	1e-06
Tnfrsf10b	21933	0.909464	1e-06
Trex2	24102	1.32354	1e-06
Polk	27015	0.649881	1e-06
Hsd17b6	27400	1.86621	1e-06
Slc14a2	27411	1.93297	1e-06
Gria3	53623	1.39632	1e-06
Clec7a	56644	1.85771	1e-06
Psrc1	56742	1.55298	1e-06
Ltb4r2	57260	1.72443	1e-06
Pmaip1	58801	1.02127	1e-06
Trp53inp1	60599	0.908533	1e-06
Rprm	67874	1.82124	1e-06
Fbxw9	68628	0.933454	1e-06
Svop	68666	1.82943	1e-06
Col22a1	69700	1.68634	1e-06
Tunar	69952	2.12329	1e-06
Cyp4f18	72054	1.28636	1e-06
Gcnt3	72077	1.27777	1e-06
Ddit4l	73284	1.46635	1e-06
Ddias	74041	1.61969	1e-06
Lrg1	76905	-1.63578	1e-06
Prrt4	101359	-1.63614	1e-06
Cdca2	108912	-0.741653	1e-06
Slc28a3	114304	2.16637	1e-06
Dscaml1	114873	1.7976	1e-06
Mbnl3	171170	0.987755	1e-06
Syt12	171180	1.42386	1e-06
Tmprss11a	194597	1.64531	1e-06
Kctd12b	207474	1.21462	1e-06
Clic6	209195	2.09464	1e-06
Atg9b	213948	3.68706	1e-06
Zfp365	216049	1.46623	1e-06
Dglucy	217830	0.682025	1e-06
Sema3g	218877	-1.61884	1e-06
Aaas	223921	0.851263	1e-06
Cytl1	231162	-2.05074	1e-06
Amz1	231842	1.0899	1e-06
Nccrp1	233038	1.76275	1e-06
Ces2e	234673	1.25341	1e-06
Ntm	235106	1.65413	1e-06
Vtcn1	242122	1.30688	1e-06
Myrip	245049	-1.61998	1e-06
Eda2r	245527	1.27583	1e-06
Nexmif	245555	1.82223	1e-06
Ppp2r2c	269643	1.91639	1e-06
A930001C03Rik	319314	1.88218	1e-06
9530053A07Rik	319482	2.64325	1e-06
Syt15	319508	-1.64797	1e-06
Celf5	319586	1.72557	1e-06
Ceacam19	319930	1.19236	1e-06
Lypd6	320343	-1.20204	1e-06
Tmprss11g	320454	1.88203	1e-06
Wdr72	546144	1.13524	1e-06
Sec14l5	665119	2.059	1e-06
Gm4610	100043726	1.73154	1e-06
Trp53cor1	100504267	1.20765	1e-06
Sox17	20671	-1.21479	1.28443e-06
Anks1b	77531	1.60676	1.28443e-06
Alox12	11684	-0.945159	1.77215e-06
Azgp1	12007	1.01778	1.77215e-06
Rec8	56739	1.30424	1.83892e-06
Fam3b	52793	1.70395	1.8831e-06
Efna3	13638	1.56959	1.88654e-06
Cd300a	217303	1.09864	2.21028e-06
Amdhd1	71761	-1.29136	2.34756e-06
Slc19a2	116914	0.717901	2.47404e-06
Sec16b	89867	-0.739991	2.90402e-06
Ano3	228432	1.67866	2.90402e-06
Gabrp	216643	1.68797	2.93185e-06
Atp6v0d2	242341	1.57155	3.1386e-06
Six4	20474	-0.682212	3.25131e-06
Sprr2a2	100303744	0.860886	4.06024e-06
Ccr7	12775	1.39495	4.52665e-06
Cfi	12630	1.27924	4.77333e-06
Abhd11os	69812	1.48968	4.7868e-06
Slc1a5	20514	-0.604445	5.41014e-06
Pbld1	68371	-1.55348	5.79093e-06
Trim30d	209387	0.613625	5.79093e-06
Lipk	240633	1.41632	5.79093e-06
Slc2a9	117591	0.747776	6.2477e-06
Gm13212	433801	0.993246	6.91354e-06
Ttc9	69480	0.755683	7.48751e-06
Adamdec1	58860	0.845219	7.69216e-06
Slc23a1	20522	0.973442	7.84033e-06
Cd163	93671	-1.10396	8.96943e-06
Serpine2	20720	1.16367	9.05059e-06
Rtl1	353326	1.38999	1.06875e-05
Cd22	12483	1.35418	1.13286e-05
Jam2	67374	-0.866226	1.1561e-05
Cysrt1	67859	1.29111	1.1745e-05
Srpx2	68792	0.774903	1.18566e-05
Zfp92	22754	1.47966	1.20068e-05
Msi1	17690	1.21539	1.20298e-05
Gja5	14613	-1.10305	1.21221e-05
Csf3r	12986	1.08875	1.23927e-05
Cyp3a57	622127	0.714518	1.35921e-05
Mmp8	17394	1.40848	1.36673e-05
Acp5	11433	1.0182	1.59248e-05
Sprr2a3	100042514	0.938512	1.63581e-05
Gpm6b	14758	0.660798	1.95336e-05
BC016579	212998	0.888331	1.95336e-05
Lncpint	232685	1.09838	1.95336e-05
Ibsp	15891	1.46889	1.9999e-05
Il10ra	16154	0.913573	2.11702e-05
Lyve1	114332	-1.06357	2.38713e-05
Olfr1318	258022	1.51752	2.60983e-05
Slc7a11	26570	1.0071	2.65093e-05
Dio2	13371	-0.977178	2.74107e-05
Rnf128	66889	0.617039	2.81318e-05
Mmp13	17386	1.54557	2.96527e-05
Pak3	18481	0.732486	2.99464e-05
Ms4a7	109225	1.29882	3.09097e-05
Grrp1	72690	-1.07106	3.78798e-05
2210009P08Rik	72292	1.25895	3.95578e-05
Ephx3	71932	0.973328	4.24082e-05
Gdf3	14562	1.5355	4.4137e-05
Fbp1	14121	-0.87431	4.53029e-05
Ccl21a	18829	-1.28182	4.53029e-05
C130021I20Rik	100504399	-1.30304	4.53029e-05
Gja4	14612	-0.983475	5.40257e-05
Sirpb1c	100038947	1.4396	5.76887e-05
Npy1r	18166	-1.1546	6.14188e-05
Trp63	22061	-0.686202	6.15796e-05
Ugt1a1	394436	1.16065	6.19047e-05
Rnf183	76072	1.5134	6.28825e-05
Frzb	20378	1.11321	6.30913e-05
Dmbt1	12945	-1.28481	6.39829e-05
Degs2	70059	0.704514	6.76665e-05
Cd84	12523	0.961489	7.14956e-05
Spp1	20750	1.51314	7.317e-05
Ms4a14	383435	1.00468	7.49737e-05
Ace2	70008	0.739602	7.78154e-05
Scarb1	20778	-0.739827	8.48008e-05
Fcgr2b	14130	0.868162	8.64283e-05
Lars2	102436	1.30833	8.8717e-05
AW011738	100382	-0.781262	9.44259e-05
Gsdma	57911	1.05893	9.57235e-05
Gm16638	102631889	-0.893297	0.000111491
Slc46a2	30936	0.957464	0.00011653
Blnk	17060	0.797459	0.000126227
Cd109	235505	0.896473	0.000126227
Gjb1	14618	1.45975	0.000135336
Cd300c2	140497	1.12695	0.000135336
Tmem178	68027	1.30249	0.000146788
Gpr68	238377	0.744841	0.000149008
1700007K13Rik	69327	0.966209	0.00015597
Pigr	18703	1.14518	0.000158134
Adora1	11539	-0.892821	0.000163439
Aoc1	76507	1.39317	0.000167486
Nlrp1b	637515	1.14314	0.000182842
Cxcr2	12765	1.43358	0.000190615
Myo1g	246177	0.69562	0.00021111
Igsf6	80719	0.92254	0.000215392
Gpnmb	93695	0.882858	0.000224716
Sowahc	268301	-0.626164	0.000238945
Gpr31c	667359	1.4183	0.000239396
Clca3a2	80797	-1.01494	0.000242368
Syt13	80976	1.2227	0.000259886
Orai2	269717	0.682944	0.000260176
Bmx	12169	-1.11249	0.000284582
Gpr55	227326	1.39509	0.000295031
Mybl1	17864	0.886356	0.000295938
BC051142	407788	1.24169	0.000295938
Ak1	11636	0.723022	0.000301943
Sp8	320145	1.16272	0.000341903
Sdr16c6	242286	1.13734	0.000349304
Adam8	11501	0.909069	0.000352829
Cxcl16	66102	0.703138	0.000353224
Ttc39a	230603	0.744914	0.000353224
Sema6a	20358	-0.785512	0.00035785
P2rx2	231602	-1.26704	0.00035785
Rnf169	108937	0.633381	0.000409208
Trpa1	277328	1.34845	0.000419179
F7	14068	1.31386	0.000442458
Sprr2f	20760	1.35514	0.00044542
Cybb	13058	0.857424	0.000460137
She	214547	-0.940473	0.000465922
Kcnk2	16526	-0.914893	0.00050793
Olfml2a	241327	-0.705141	0.000514819
Aim2	383619	0.91498	0.0005476
Hspa12b	72630	-0.758791	0.000559884
Nrxn3	18191	1.2843	0.000577666
Lratd1	105005	-0.73606	0.000578202
5430419D17Rik	71395	1.1896	0.000612325
Alas2	11656	-1.25216	0.000652368
Psapl1	76943	0.666614	0.000657647
Fmo3	14262	1.26411	0.000662105
Plxnc1	54712	0.725536	0.000692926
Gm42418	110183	1.0315	0.000719317
B3galt5	93961	1.10728	0.000727612
Ccl21c	65956	-1.18452	0.000750717
Muc5ac	17833	0.956164	0.000795895
Abo	80908	1.31888	0.000837498
Dpp6	13483	0.786185	0.000895958
Gcnt1	14537	0.882781	0.000941475
Dll4	54485	-0.877903	0.000961136
mt-Rnr2	17725	0.977144	0.00098318
Dcxr	67880	0.716039	0.00098318
Ifi209	236312	1.11204	0.00098318
Arhgef15	442801	-0.86045	0.000991244
S1pr1	13609	-0.692115	0.00102363
Ackr1	13349	-0.841803	0.00102628
Lyz2	17105	0.978692	0.00102628
Krt13	16663	1.31942	0.0010398
Cntnap5a	636808	1.27337	0.00104224
Tspan32	27027	0.973569	0.00104739
Crabp2	12904	1.0698	0.00105559
Dsg3	13512	1.32064	0.00108811
Fgd5	232237	-0.767748	0.00112681
Cd200r4	239849	1.28414	0.00114215
Il18bp	16068	0.836304	0.00115141
Reg3g	19695	1.25622	0.0011651
Slc47a1	67473	-0.75495	0.00119243
Bche	12038	1.10621	0.00120432
Cstdc5	100034684	0.781241	0.00126397
Psca	72373	0.714349	0.00130631
Ccdc13	100502861	1.25812	0.00135644
AY036118	101056014	1.17966	0.00150658
Stra6l	74152	1.02674	0.00155312
Dkkl1	50722	0.858342	0.00157451
Dnah7b	227058	0.823423	0.00157451
mt-Rnr1	17724	1.11683	0.0015799
Robo3	19649	1.2445	0.0015799
Gsdmc	83492	1.23591	0.0016008
Spag17	74362	1.13183	0.001618
Syk	20963	0.637984	0.0016318
Col9a2	12840	1.27023	0.00171599
Mmp10	17384	1.15065	0.00173246
Adgrg2	237175	-0.691415	0.00178016
Rnf125	67664	-0.868711	0.001803
Gtse1	29870	0.740392	0.00181877
Ramp3	56089	1.07663	0.00183225
Susd4	96935	0.708568	0.00184547
Fam81a	76886	-0.786267	0.00185699
Tecta	21683	1.1443	0.00192664
Snai3	30927	0.860827	0.00202359
Fbln7	70370	0.880476	0.00202359
Cldn1	12737	-0.811877	0.00208532
Ivl	16447	0.647779	0.00212557
Slc15a3	65221	1.07616	0.00212557
Sox3	20675	1.17492	0.00216878
D430040D24Rik	319678	-0.598125	0.00218667
Gm6329	622523	1.22692	0.00223809
3830417A13Rik	70696	0.945992	0.00228827
C130074G19Rik	226777	-0.767877	0.00228827
Glp1r	14652	1.24089	0.00232557
Sema6b	20359	-0.758418	0.00239831
Dcbld1	66686	0.730083	0.00260098
Dusp26	66959	-1.12418	0.00261579
Cd74	16149	0.755838	0.00261831
Etv4	18612	1.23922	0.00265219
Lcn2	16819	-1.17246	0.00266882
Ccm2l	228788	-0.847937	0.00274914
A430027H14Rik	319980	-0.952597	0.00276113
Scn11a	24046	1.09865	0.00280648
Anxa10	26359	1.13497	0.0028546
Adgrb3	210933	1.2286	0.0028546
Coch	12810	0.810046	0.00294423
S100a14	66166	0.643166	0.00294423
Igfn1	226438	1.21357	0.00294423
Mgat5b	268510	1.13791	0.00294423
Arhgap26	71302	-0.585743	0.00309276
Cda	72269	0.941332	0.00309276
Gpr182	11536	-0.875596	0.00316499
Nlrp10	244202	0.839744	0.00325617
Colq	382864	1.0571	0.00330242
Notumos	100015211	-1.16403	0.00330242
Zmat3	22401	0.588497	0.00330915
Tll1	21892	-1.0965	0.00331359
Hist1h2ac	319164	0.90179	0.00332888
Pdgfrl	68797	-1.03337	0.00333054
Lgr5	14160	-1.14695	0.0033956
Aoah	27052	0.866363	0.00342242
Hba-a2	110257	-1.13589	0.00344159
Nrg2	100042150	-0.611626	0.00346936
Matk	17179	0.756603	0.00353024
Clec4n	56620	1.01184	0.00360867
Csmd2	329942	1.17606	0.00360867
Slc6a19	74338	1.21376	0.0036328
Rhod	11854	0.6021	0.00376402
Colec10	239447	1.16001	0.00376402
Edn1	13614	-0.907449	0.00378598
Lgals3bp	19039	0.648	0.00382249
Pilrb2	545812	1.06272	0.00407291
Mucl1	20771	1.06165	0.00410681
Dnah9	237806	0.984217	0.00418441
Fbxo36	66153	0.71667	0.00419479
Rgs8	67792	1.15683	0.00423174
Cyp2b19	13090	1.10288	0.00429846
Gsdmc4	74548	1.1539	0.00429846
Sesn2	230784	0.681949	0.00430883
Lrp1b	94217	1.0805	0.0044133
Gsdmc3	270328	0.961258	0.00443073
Dnah2	327954	1.09758	0.00451372
Aox3	71724	-0.796922	0.00451414
Ugt2b35	243085	-0.932825	0.00457968
Ugt2b34	100727	-0.681214	0.00491197
Mefv	54483	1.12353	0.0050562
Dcc	13176	1.1022	0.00515434
Foxp3	20371	1.18638	0.00515434
Rab44	442827	0.829825	0.00542202
Gm7265	639396	1.17153	0.00554846
2023-03-04	381270	1.12439	0.00556619
Apol7c	108956	0.950464	0.00558156
Sh2d1a	20400	1.15713	0.00590374
Chga	12652	1.16153	0.0059131
Col23a1	237759	-0.895518	0.0059897
Arl4c	320982	0.593978	0.00603827
Clu	12759	0.721033	0.00613839
Il12b	16160	1.142	0.00617169
Gna14	14675	0.62848	0.00627921
Atp8b5	320571	0.941113	0.00632772
H2-Eb1	14969	0.82132	0.00633093
Il18	16173	0.953589	0.0065001
Alk	11682	1.14842	0.00653969
Epha7	13841	0.650892	0.00657046
1700023B13Rik	73279	1.0126	0.00663745
1810020O05Rik	613264	0.62053	0.00663745
Pcsk2	18549	1.16195	0.00668274
Vstm5	69137	0.641886	0.00671412
Ecel1	13599	1.14787	0.00685822
Gm42047	105246823	1.13649	0.00694295
Cckar	12425	0.969112	0.00694466
Kcnj10	16513	0.921581	0.00694466
Col19a1	12823	1.07153	0.00708798
Calb2	12308	1.01341	0.00712189
Mgam	232714	1.1365	0.00716747
0610009E02Rik	100125929	0.706873	0.00719577
Gm47761	115487382	1.14282	0.00721738
Klhl4	237010	-0.761911	0.00723524
Krt1	16678	-0.625475	0.00726963
Timd4	276891	-1.09449	0.00734656
Irx5	54352	1.11157	0.00741952
Gsdmcl-ps	74460	1.12208	0.00746805
Csprs	114564	0.987904	0.00799655
Fcgr4	246256	1.1471	0.00800266
H2-Aa	14960	0.825684	0.00857057
Galnt15	78754	-0.690119	0.00857061
Prom1	19126	-0.861891	0.00865146
Csta1	209294	1.08904	0.00865146
Myh3	17883	1.10871	0.00874636
Fosl1	14283	1.11359	0.00906941
Col13a1	12817	1.01186	0.00922835
Stap1	56792	0.876812	0.00922835
Shisa2	219134	0.715522	0.00922835
Adcy4	104110	-0.808133	0.00924828
Krt4	16682	0.848556	0.00952208
Ly9	17085	0.910112	0.0095626
Apod	11815	0.859225	0.00962467
Ly86	17084	0.865981	0.00971945
Arl11	219144	0.825949	0.00971945
Adgrf4	78249	0.899112	0.00973243
Cox6b2	333182	0.726319	0.0097559
Galnt12	230145	0.614693	0.0103262
Slc5a1	20537	0.660998	0.0107395
Crygn	214301	1.11446	0.0107395
Bcl2a1a	12044	1.07004	0.0111307
AI427809	381524	0.725709	0.0111307
Galnt3	14425	0.596616	0.0114054
Clec4a3	73149	0.888572	0.0114054
Lcn8	78076	1.07904	0.0114054
Emilin3	280635	1.09724	0.0114489
Abcb1a	18671	-0.718629	0.011522
Fut2	14344	0.955622	0.0116951
Smim6	68528	-0.674112	0.0118684
C3ar1	12267	0.826165	0.0119641
Cfap206	69329	0.894142	0.0119641
Hba-a1	15122	-1.06306	0.0123013
Slc4a11	269356	0.876568	0.0125068
Galnt9	231605	0.904366	0.0125797
Pnpla1	433091	1.0072	0.0125797
Cd53	12508	0.717126	0.0127465
Tyrp1	22178	0.884176	0.0128602
Avil	11567	0.863989	0.0128722
B4galnt1	14421	0.711846	0.0128722
Flt4	14257	-0.798501	0.0129355
Fat3	270120	0.765328	0.0129999
Slc11a1	18173	0.685381	0.0130682
Bcl2a1b	12045	1.00194	0.0132713
Bdkrb1	12061	1.08373	0.0132713
Ntn1	18208	-0.748786	0.0132713
Gabbr2	242425	1.08595	0.0132713
Ptprn	19275	0.934056	0.0133886
Gm36660	102640645	0.9176	0.0134321
Bco2	170752	0.749373	0.0135
Mdga2	320772	1.02533	0.0136198
Mmp12	17381	1.06264	0.0137612
Pik3ap1	83490	0.701933	0.0138863
Syt1	20979	0.860477	0.0139103
Mc5r	17203	-1.04411	0.0144875
Hs3st4	628779	1.0575	0.0144875
Ccl8	20307	1.08523	0.0147714
Acsbg1	94180	0.638981	0.0147714
Il18rap	16174	0.739397	0.015008
Fer1l6	631797	1.06344	0.015008
Mcoln3	171166	1.01019	0.0151643
Begain	380785	0.735055	0.0152854
Tmprss11b	319875	1.07811	0.0154384
Tie1	21846	-0.745222	0.0155047
Gm5155	381852	1.06133	0.0157717
Naip6	17952	-0.59358	0.0157824
Gm16185	102636045	0.965444	0.0165584
Erc2	238988	0.65651	0.0167089
F10	14058	1.06338	0.0171462
Chl1	12661	0.624022	0.0171811
Cntn6	53870	0.727797	0.0171811
Apol7a	75761	0.625494	0.0171811
Pou2f2	18987	0.718626	0.0174284
Rn7s6	109568	1.06991	0.0174628
Rn7s1	103948	1.06736	0.0176205
Reln	19699	-0.651386	0.0176464
Rarres1	109222	0.94573	0.0177388
Slc12a8	171286	0.600486	0.0178511
Lat2	56743	0.825888	0.0179774
Mmp27	234911	1.03039	0.0179774
Otog	18419	0.659665	0.0182278
Pdgfrb	18596	-0.643661	0.0182278
5330417C22Rik	229722	0.884661	0.0182278
Emilin2	246707	-0.7272	0.0185933
Kcnj2	16518	-0.855733	0.0186566
Catsper3	76856	1.05746	0.0186566
Wnt10b	22410	-0.922744	0.0187085
Tox3	244579	-0.952929	0.0187085
Cst6	73720	0.883689	0.0190283
Otof	83762	1.05674	0.0190283
Jaml	270152	0.633057	0.0190283
Ctnna2	12386	1.05125	0.0196078
Ext1	14042	-0.588236	0.0196078
Slc43a1	72401	-0.588615	0.0196684
Gm13219	100040710	-0.661291	0.0204106
C130026I21Rik	620078	0.621376	0.0216412
H2-Ab1	14961	0.740667	0.0217867
Ido1	15930	1.03531	0.0217867
Notum	77583	-0.993672	0.0217867
Tnfrsf8	21941	0.998331	0.0218599
Gm26569	102635673	0.954703	0.0218599
Gm4972	244189	-0.833158	0.0220623
Hnf4a	15378	0.848963	0.0221417
Ceacam1	26365	-0.611748	0.0227887
Nrn1	68404	-0.590392	0.0235466
Gm26512	102637693	-0.90586	0.0237251
Pecam1	18613	-0.672226	0.0239972
Gm14221	105244348	0.952782	0.0239972
Ndst4	64580	1.03204	0.0242809
Malrd1	112396	0.908424	0.0242809
Prr32	68800	0.995664	0.0243869
Fgr	14191	0.733752	0.0245899
Gm973	381260	-0.678967	0.0247693
A730056A06Rik	319783	-0.934431	0.0247726
Hk3	212032	0.782877	0.0248852
Gucy2c	14917	1.01728	0.0250001
Cd5l	11801	1.02538	0.025504
Grm1	14816	0.86992	0.025504
Apln	30878	0.732212	0.025504
Muc19	239611	1.00928	0.025504
Sspo	243369	0.850116	0.025504
Ltk	17005	1.0008	0.0256304
Tfcp2l1	81879	-0.587779	0.0261778
Il13ra2	16165	0.780489	0.026541
Masp1	17174	0.812866	0.0265841
Ptprc	19264	0.60317	0.0269095
Kynu	70789	1.02041	0.0269095
Cadm3	94332	-0.679686	0.0270857
Il27	246779	0.845832	0.0271555
Cfap47	636104	0.911128	0.0271555
Gm7357	664830	-1.00008	0.0271555
Hc	15139	0.998345	0.027238
Mrgprb2	243979	0.995224	0.027238
Lmx1b	16917	-0.96229	0.0275161
Hist1h2ad	319165	0.983054	0.0275192
Hapln3	67666	-0.974044	0.0276221
Rn7s2	103949	1.01637	0.0276367
Prss32	69814	0.879632	0.0280361
Fam155a	270028	0.984742	0.02812
Acod1	16365	0.868452	0.0282062
Rpph1	85029	1.01582	0.0283993
Akap3	11642	0.869735	0.0285373
Myo15	17910	1.01301	0.0286545
AI506816	433855	-0.712997	0.0289154
Gm26574	102631965	1.00365	0.0289154
Gm4956	241041	0.998993	0.0289765
Cyp21a1	13079	0.596021	0.0295807
Mmp7	17393	0.823362	0.0296318
Enpp3	209558	-0.683518	0.0297164
Slc16a14	71781	-0.71725	0.029767
Oasl1	231655	0.932741	0.0300203
Adgre1	13733	0.720558	0.0301835
Bcas1	76960	0.650239	0.0301835
Slc8a2	110891	-0.644431	0.0301835
Syt7	54525	-0.733349	0.0303888
Padi3	18601	0.924762	0.0304244
6430571L13Rik	235599	0.610288	0.0304244
Oas1a	246730	0.896823	0.0304345
Brca1	12189	0.701839	0.0304487
Calml3	70405	0.932467	0.0309212
Efcab3	70894	0.981121	0.0310193
Gm11223	100039888	-0.666435	0.031192
Hunk	26559	-0.655676	0.0314681
Npr1	18160	-0.606743	0.0316357
S100a2	628324	0.910842	0.0323141
Gm14552	100503691	0.624128	0.0323141
Pglyrp1	21946	0.705463	0.0323935
Nuak1	77976	-0.624645	0.0324491
4833427G06Rik	235345	0.89848	0.0324491
Abhd3	106861	0.593917	0.0325014
Siglech	233274	-0.945905	0.0326506
Tnmd	64103	0.795861	0.0328287
Ltbp4	108075	-0.693931	0.0329848
Got1l1	76615	0.98022	0.0330332
Tmem28	620592	0.835064	0.0330332
Fcer1a	14125	0.928888	0.033757
1810073O08Rik	72285	-0.92025	0.0337572
A330076H08Rik	320026	0.889511	0.0343089
Ryr2	20191	0.79333	0.0344818
Enpep	13809	-0.659079	0.0346464
Ncf2	17970	0.61074	0.0346626
Gm30371	102632238	0.820394	0.0348573
Adtrp	109254	0.619241	0.034927
Frmpd1	666060	0.962376	0.034927
Ppp2r2b	72930	0.670714	0.0351372
Dyrk3	226419	0.692368	0.0364274
Iglc2	110786	-0.922331	0.0368168
Nos3	18127	-0.778818	0.0369581
Igfbp2	16008	-0.884608	0.0369866
Limch1	77569	-0.591169	0.0375383
Cd83	12522	0.819817	0.037665
Ebi3	50498	0.721653	0.037665
Gimap7	231932	0.968617	0.037665
5031434C07Rik	100503613	0.978246	0.0383322
Gpr171	229323	0.777056	0.0384349
Tal1	21349	-0.677511	0.0387778
Sphkap	77629	0.923214	0.0390298
Tmprss11f	243083	0.850958	0.0391442
Cd72	12517	0.788337	0.0391937
Gm4869	101055939	0.678383	0.0393075
Pirb	18733	0.616663	0.0393669
Hbb-bs	100503605	-0.951449	0.0399104
Rasl10a	75668	0.899453	0.0401001
Scn3a	20269	0.855852	0.0407606
Ms4a4c	64380	0.959582	0.0407606
Ecrg4	78896	0.837734	0.0407606
Nkain3	269513	0.897784	0.0408184
Gm10238	100041092	0.913968	0.0408184
Gm11516	638903	-0.96551	0.0408345
Pla2g2d	18782	0.639284	0.0409088
Unc45b	217012	-0.585991	0.0410238
Pinlyp	641361	0.889185	0.0410238
Gm31392	102633608	0.881964	0.0410238
Mybpc3	17868	0.830642	0.0411027
Ushbp1	234395	-0.631193	0.0411027
Tifab	212937	0.617845	0.0411065
Sprr1a	20753	0.622027	0.0417872
Adarb2	94191	-0.958814	0.0417872
Wnt6	22420	0.606571	0.0418009
Afap1l1	106877	-0.594742	0.0418081
Car7	12354	-0.704644	0.0421984
Ttll9	74711	0.923355	0.0422455
Trh	22044	0.809288	0.042247
Tacr3	21338	0.918062	0.0424223
Pkd1l2	76645	0.961202	0.043314
Cd300lb	217304	0.829919	0.0433919
Fam183b	75429	0.727836	0.0440682
Gm34730	102638082	-0.76383	0.0440706
Fetub	59083	0.665313	0.0442397
Iqcg	69707	0.806623	0.0446686
Clec1b	56760	0.927517	0.0448964
Gm37120	108167726	0.873807	0.0451057
Tenm1	23963	0.702842	0.0465332
Gimap5	317757	-0.642528	0.0465332
Ccl22	20299	0.87048	0.048753
Sapcd2	72080	0.658089	0.0487719
Pla2g4f	271844	0.680649	0.0487719
Thsd4	207596	-0.703923	0.0494755
Ly96	17087	0.606618	0.0496915
Ifit3	15959	0.876633	0.0498386
