# Supplementary material for: Identification of Molecular Mechanisms in Radiation Cystitis: Insights from RNA Sequencing
Source: Int J Mol Sci. 2024 Feb 23;25(5):2632. doi: 10.3390/ijms25052632 (PMC10932361; doi:10.3390/ijms25052632)
Supplement: Supplementary file 1 [file ijms-25-02632-s001.zip › S3 Table.xlsx]

## Sheet: Supplemental Table S3
S3 Table. Pathways and their calculated p-values at 1 week post radiation treatment compared to age matched control samples. N=5; countDE represents count of differentially expressed genes (if logFC ≥ |0.585|) and CountALL total considered genes in each pathway.
Pathway Name	countDE	countAll	p-value
p53 signaling pathway	14	70	8.53099e-06
MicroRNAs in cancer	12	157	1.36152e-05
Transcriptional misregulation in cancer	11	156	2.18578e-05
Gastric cancer	10	127	2.19759e-05
Pathways in cancer	20	472	5.95319e-05
Breast cancer	9	124	0.000163123
Viral protein interaction with cytokine and cytokine receptor	6	62	0.00048426
Cytokine-cytokine receptor interaction	10	186	0.000507026
Basal cell carcinoma	6	55	0.000731583
Platinum drug resistance	7	77	0.00081954
PI3K-Akt signaling pathway	13	300	0.000922569
Colorectal cancer	7	85	0.00105261
Endometrial cancer	5	58	0.00117555
Neuroactive ligand-receptor interaction	10	179	0.00171937
Renin secretion	6	63	0.00203935
Thyroid cancer	4	37	0.00209974
Bile secretion	5	56	0.00216821
Small cell lung cancer	6	90	0.00337627
Apoptosis - multiple species	4	30	0.00432765
Pancreatic secretion	5	71	0.00459223
Proteoglycans in cancer	9	189	0.00550242
Bladder cancer	4	39	0.00605748
Hepatitis C	7	132	0.00613633
Hippo signaling pathway	8	145	0.00625383
Influenza A	4	127	0.00845126
ABC transporters	4	40	0.0084589
Apoptosis	6	127	0.00930266
Allograft rejection	2	33	0.00954573
Melanoma	5	61	0.00967796
Epstein-Barr virus infection	8	187	0.0107674
Endocrine resistance	6	91	0.0108927
Autoimmune thyroid disease	2	36	0.0111616
Hepatocellular carcinoma	8	162	0.0116082
Type I diabetes mellitus	2	37	0.0116235
JAK-STAT signaling pathway	5	117	0.0121672
Graft-versus-host disease	2	33	0.0122516
Drug metabolism - other enzymes	5	74	0.0129056
Human papillomavirus infection	11	306	0.0129238
FoxO signaling pathway	5	118	0.0148052
Pentose and glucuronate interconversions	3	25	0.0166405
Glioma	5	69	0.0174136
Ras signaling pathway	7	198	0.018396
Chronic myeloid leukemia	5	75	0.0199303
Hepatitis B	6	142	0.0220695
Viral carcinogenesis	6	184	0.0224856
Leukocyte transendothelial migration	4	98	0.0294915
Intestinal immune network for IgA production	2	32	0.0342429
Rheumatoid arthritis	2	64	0.0363418
Thyroid hormone signaling pathway	5	113	0.0441535
Non-small cell lung cancer	3	71	0.0492267
mRNA surveillance pathway	1	91	0.0512082
ErbB signaling pathway	4	82	0.0528863
Pancreatic cancer	3	76	0.0540742
Arginine biosynthesis	2	16	0.0558168
Wnt signaling pathway	6	145	0.0575519
Arginine and proline metabolism	3	43	0.0586822
MAPK signaling pathway	9	264	0.0588252
EGFR tyrosine kinase inhibitor resistance	4	76	0.0618747
Mineral absorption	1	44	0.0624441
Ferroptosis	2	39	0.0727731
Calcium signaling pathway	6	195	0.073073
Legionellosis	2	52	0.0737889
Axon guidance	4	171	0.0774362
HIF-1 signaling pathway	3	98	0.0824601
Arrhythmogenic right ventricular cardiomyopathy	1	68	0.0853824
Systemic lupus erythematosus	3	74	0.0876734
Pathways of neurodegeneration - multiple diseases	9	410	0.0917017
Mitophagy - animal	1	67	0.0921071
Olfactory transduction	1	42	0.0959106
Sphingolipid signaling pathway	4	119	0.100019
Parkinson disease	3	232	0.101363
Prostate cancer	4	95	0.102277
mTOR signaling pathway	5	140	0.108754
Amyotrophic lateral sclerosis	5	319	0.113196
ECM-receptor interaction	1	79	0.113354
Carbohydrate digestion and absorption	1	31	0.115114
Chemical carcinogenesis - receptor activation	4	168	0.118731
Staphylococcus aureus infection	2	49	0.120643
Phenylalanine, tyrosine and tryptophan biosynthesis	1	4	0.124295
Taste transduction	1	37	0.133332
AMPK signaling pathway	3	118	0.133586
Tyrosine metabolism	2	29	0.135101
Mucin type O-glycan biosynthesis	2	29	0.135101
Natural killer cell mediated cytotoxicity	2	84	0.140393
Long-term depression	1	54	0.143502
D-Amino acid metabolism	1	5	0.147077
Signaling pathways regulating pluripotency of stem cells	4	112	0.150348
Acute myeloid leukemia	2	64	0.15061
Gastric acid secretion	2	60	0.152724
Porphyrin and chlorophyll metabolism	2	32	0.154535
Lipid and atherosclerosis	5	176	0.159063
Huntington disease	5	265	0.159431
Circadian entrainment	1	81	0.16921
Cholinergic synapse	2	91	0.171924
Herpes simplex virus 1 infection	4	387	0.173352
Necroptosis	4	122	0.174426
Viral myocarditis	1	63	0.178585
Nicotinate and nicotinamide metabolism	2	36	0.180576
Notch signaling pathway	2	55	0.180972
Alzheimer disease	7	331	0.186599
Chemokine signaling pathway	4	160	0.193415
Parathyroid hormone synthesis, secretion and action	2	93	0.199797
Salivary secretion	2	68	0.19988
Ether lipid metabolism	2	39	0.200067
Neutrophil extracellular trap formation	3	130	0.203331
Riboflavin metabolism	1	8	0.207004
African trypanosomiasis	1	24	0.210365
NF-kappa B signaling pathway	2	92	0.212217
Other types of O-glycan biosynthesis	2	41	0.212994
PPAR signaling pathway	1	65	0.216011
Retinol metabolism	2	42	0.219429
Autophagy - other	1	31	0.220466
Cushing syndrome	4	136	0.220528
Human cytomegalovirus infection	6	205	0.2232
Vitamin B6 metabolism	1	9	0.224806
Coronavirus disease - COVID-19	1	203	0.243628
Chemical carcinogenesis - DNA adducts	2	47	0.251234
Estrogen signaling pathway	2	109	0.256187
Rap1 signaling pathway	5	191	0.26218
Oxytocin signaling pathway	2	132	0.270801
Thiamine metabolism	1	12	0.273274
TNF signaling pathway	2	104	0.274976
Measles	4	119	0.275881
Pyrimidine metabolism	2	52	0.282251
Drug metabolism - cytochrome P450	2	52	0.282251
Apelin signaling pathway	3	123	0.284094
cGMP-PKG signaling pathway	1	148	0.284767
Fanconi anemia pathway	1	50	0.285103
IL-17 signaling pathway	1	68	0.289581
Metabolism of xenobiotics by cytochrome P450	2	54	0.294396
Leishmaniasis	1	61	0.298065
Phenylalanine metabolism	1	14	0.302176
Amphetamine addiction	1	57	0.304971
Toll-like receptor signaling pathway	1	78	0.307991
Regulation of lipolysis in adipocytes	2	51	0.308499
Alcoholism	2	127	0.312882
Th1 and Th2 cell differentiation	2	75	0.317545
Pertussis	1	63	0.319102
Chagas disease	3	89	0.320299
cAMP signaling pathway	4	170	0.321064
Purine metabolism	3	110	0.322139
Neurotrophin signaling pathway	1	114	0.32308
Gap junction	1	75	0.33292
Protein processing in endoplasmic reticulum	1	160	0.332976
Glucagon signaling pathway	1	90	0.338762
Biosynthesis of amino acids	2	62	0.341279
2-Oxocarboxylic acid metabolism	1	17	0.341406
Vitamin digestion and absorption	1	17	0.341406
alpha-Linolenic acid metabolism	1	18	0.353528
Antigen processing and presentation	1	64	0.354022
Morphine addiction	1	70	0.354657
Melanogenesis	3	86	0.360111
Cellular senescence	4	157	0.36479
Linoleic acid metabolism	1	19	0.36522
Folate biosynthesis	1	19	0.36522
Diabetic cardiomyopathy	2	181	0.37117
Non-alcoholic fatty liver disease	4	140	0.371865
Bacterial invasion of epithelial cells	1	73	0.372332
Pantothenate and CoA biosynthesis	1	20	0.376509
Ascorbate and aldarate metabolism	1	20	0.376509
Starch and sucrose metabolism	1	21	0.387417
Nicotine addiction	1	21	0.387417
Cell adhesion molecules	3	127	0.389329
Fc gamma R-mediated phagocytosis	1	91	0.393246
Growth hormone synthesis, secretion and action	1	101	0.393667
Glycosphingolipid biosynthesis - lacto and neolacto series	1	22	0.397963
Renal cell carcinoma	1	68	0.398938
Protein digestion and absorption	2	74	0.406011
Dopaminergic synapse	3	116	0.406611
Mannose type O-glycan biosynthesis	1	23	0.408168
Hematopoietic cell lineage	2	75	0.411089
Amoebiasis	1	80	0.421901
Galactose metabolism	1	25	0.427618
Retrograde endocannabinoid signaling	1	117	0.43324
Toxoplasmosis	1	101	0.43449
Chemical carcinogenesis - reactive oxygen species	2	199	0.439534
Spinocerebellar ataxia	1	130	0.443879
Thermogenesis	2	206	0.444299
Glutamatergic synapse	1	94	0.445601
Pentose phosphate pathway	1	27	0.445889
Fat digestion and absorption	1	27	0.445889
Primary immunodeficiency	1	28	0.454617
Adipocytokine signaling pathway	2	67	0.460388
Alanine, aspartate and glutamate metabolism	1	30	0.471313
Kaposi sarcoma-associated herpesvirus infection	4	173	0.477784
TGF-beta signaling pathway	2	85	0.484458
Longevity regulating pathway	2	85	0.486991
Adrenergic signaling in cardiomyocytes	3	137	0.487234
Metabolic pathways	20	1320	0.487491
Fructose and mannose metabolism	1	33	0.494616
Central carbon metabolism in cancer	2	62	0.495124
Steroid hormone biosynthesis	1	34	0.501957
Relaxin signaling pathway	2	117	0.506589
Tryptophan metabolism	1	36	0.516046
Salmonella infection	5	234	0.521924
Tuberculosis	3	146	0.527279
Carbon metabolism	2	102	0.530126
Circadian rhythm	1	30	0.533318
AGE-RAGE signaling pathway in diabetic complications	2	98	0.541184
Cell cycle	3	122	0.543167
Fatty acid degradation	1	42	0.554078
Cysteine and methionine metabolism	1	44	0.565503
Human T-cell leukemia virus 1 infection	3	215	0.570574
Arachidonic acid metabolism	1	45	0.571004
Sphingolipid metabolism	1	46	0.57637
N-Glycan biosynthesis	1	48	0.586716
Valine, leucine and isoleucine degradation	1	51	0.601327
Glycerolipid metabolism	1	53	0.610506
NOD-like receptor signaling pathway	2	144	0.617477
Biosynthesis of cofactors	2	134	0.631467
Fatty acid metabolism	1	58	0.631675
Synaptic vesicle cycle	1	61	0.643271
Fluid shear stress and atherosclerosis	2	137	0.658517
Cardiac muscle contraction	1	67	0.664284
Inositol phosphate metabolism	1	68	0.667528
Adherens junction	1	70	0.673814
Tight junction	3	145	0.677326
Peroxisome	1	76	0.691166
Glycerophospholipid metabolism	1	87	0.717966
Inflammatory mediator regulation of TRP channels	1	89	0.722243
Alcoholic liver disease	2	116	0.723778
Phosphatidylinositol signaling system	1	90	0.72432
Prion disease	4	234	0.73141
Nucleocytoplasmic transport	1	101	0.744737
Regulation of actin cytoskeleton	2	194	0.753426
Vascular smooth muscle contraction	2	113	0.7557
Oxidative phosphorylation	1	110	0.758601
Hedgehog signaling pathway	1	52	0.787223
Ribosome	1	135	0.787285
Ubiquitin mediated proteolysis	1	140	0.791689
Phagosome	1	141	0.792527
RIG-I-like receptor signaling pathway	1	49	0.794098
C-type lectin receptor signaling pathway	1	98	0.822319
Human immunodeficiency virus 1 infection	3	194	0.833826
Endocytosis	1	246	0.835075
Autophagy - animal	2	137	0.845183
Choline metabolism in cancer	1	93	0.86139
Phospholipase D signaling pathway	1	134	0.927087
Focal adhesion	2	191	0.962896
Osteoclast differentiation	1	109	0.967927
