# Supplementary material for: Identification of Molecular Mechanisms in Radiation Cystitis: Insights from RNA Sequencing
Source: Int J Mol Sci. 2024 Feb 23;25(5):2632. doi: 10.3390/ijms25052632 (PMC10932361; doi:10.3390/ijms25052632)
Supplement: Supplementary file 1 [file ijms-25-02632-s001.zip › S4 Table.xlsx]

## Sheet: Supplemental Table S4
S4 Table. Pathways and their calculated p-values at 6 months post radiation treatment compared to age matched control samples. N=5; countDE represents count of differentially expressed genes (if logFC ≥ |0.585|) and CountALL total considered genes in each pathway.
Pathway Name	countDE	countAll	p-value
Staphylococcus aureus infection	10	60	3.02648e-05
Tuberculosis	16	157	5.59476e-05
Complement and coagulation cascades	9	71	0.000197706
Cell adhesion molecules	14	142	0.000222761
Neuroactive ligand-receptor interaction	20	257	0.000226639
Bile secretion	9	70	0.000251349
African trypanosomiasis	6	34	0.000292362
Type I diabetes mellitus	7	49	0.000311721
Cytokine-cytokine receptor interaction	19	240	0.000331322
Calcium signaling pathway	17	218	0.000403274
Protein digestion and absorption	10	86	0.000651587
p53 signaling pathway	9	71	0.000980553
Rheumatoid arthritis	9	77	0.00159775
Allograft rejection	6	46	0.00208804
Antigen processing and presentation	6	72	0.00217433
Inflammatory bowel disease	7	54	0.00266045
Osteoclast differentiation	9	119	0.00272594
Viral protein interaction with cytokine and cytokine receptor	9	83	0.00314416
Asthma	4	20	0.00348146
Leishmaniasis	7	68	0.00397558
Steroid hormone biosynthesis	6	42	0.00407204
Graft-versus-host disease	5	45	0.00434073
Phagosome	12	155	0.00505606
Mucin type O-glycan biosynthesis	5	30	0.00517021
Malaria	6	52	0.00567436
B cell receptor signaling pathway	7	75	0.00621486
Lipid and atherosclerosis	11	186	0.0063998
Autoimmune thyroid disease	5	48	0.00745163
Retinol metabolism	6	48	0.00761213
Porphyrin and chlorophyll metabolism	5	33	0.00762355
HIF-1 signaling pathway	7	106	0.0098346
Pancreatic secretion	7	79	0.00996969
ECM-receptor interaction	5	86	0.0103141
Renin secretion	7	68	0.0135353
PI3K-Akt signaling pathway	18	319	0.0153268
Pentose and glucuronate interconversions	4	25	0.0159115
Intestinal immune network for IgA production	5	40	0.0194063
Leukocyte transendothelial migration	7	100	0.0216863
Mineral absorption	4	50	0.0255293
Dopaminergic synapse	4	128	0.0284857
Transcriptional misregulation in cancer	9	173	0.0310865
Colorectal cancer	5	86	0.0316644
Gastric acid secretion	6	66	0.0329884
Toxoplasmosis	6	106	0.0338074
Cushing syndrome	8	150	0.0376355
Pertussis	4	71	0.0393649
Axon guidance	11	177	0.0411261
C-type lectin receptor signaling pathway	7	106	0.0426439
Chemical carcinogenesis - receptor activation	9	181	0.0437575
Neutrophil extracellular trap formation	8	161	0.0444129
Oxytocin signaling pathway	8	143	0.047426
Ascorbate and aldarate metabolism	3	20	0.0479069
NF-kappa B signaling pathway	7	102	0.0489297
JAK-STAT signaling pathway	7	135	0.0508125
Systemic lupus erythematosus	8	107	0.0517135
Drug metabolism - cytochrome P450	5	56	0.0525197
Riboflavin metabolism	2	8	0.0533701
Vitamin digestion and absorption	3	21	0.0535085
Taste transduction	5	49	0.0540497
Insulin secretion	4	77	0.0566623
Apelin signaling pathway	7	130	0.0575891
IL-17 signaling pathway	5	83	0.0590877
Metabolic pathways	52	1424	0.0598397
Gastric cancer	6	137	0.0607179
Th17 cell differentiation	7	98	0.0623372
Breast cancer	7	136	0.0628423
Human papillomavirus infection	14	324	0.0635704
NOD-like receptor signaling pathway	7	151	0.0644442
Melanogenesis	6	93	0.0646369
Renin-angiotensin system	2	23	0.0672894
Coronavirus disease - COVID-19	9	212	0.0709324
Homologous recombination	1	40	0.0727349
Hepatitis C	8	136	0.0736075
Starch and sucrose metabolism	3	25	0.0783357
Glycosphingolipid biosynthesis - lacto and neolacto series	3	25	0.0783357
Hematopoietic cell lineage	6	88	0.0862767
Epstein-Barr virus infection	10	197	0.0897741
mRNA surveillance pathway	3	96	0.0901565
Biosynthesis of cofactors	8	138	0.0915733
Carbohydrate digestion and absorption	3	37	0.0927906
Basal cell carcinoma	4	61	0.0939515
Ferroptosis	3	39	0.0949008
Tryptophan metabolism	4	47	0.0972484
Chagas disease	4	100	0.105661
Mitophagy - animal	1	67	0.107447
Chemical carcinogenesis - DNA adducts	4	49	0.107826
Arachidonic acid metabolism	4	50	0.11327
Inflammatory mediator regulation of TRP channels	6	96	0.114675
Arrhythmogenic right ventricular cardiomyopathy	3	74	0.117867
Ovarian steroidogenesis	3	41	0.119445
Sphingolipid signaling pathway	7	123	0.120187
Estrogen signaling pathway	7	118	0.12216
GABAergic synapse	3	79	0.122245
Endometrial cancer	3	58	0.132819
Drug metabolism - other enzymes	5	77	0.135794
Glycosphingolipid biosynthesis - globo and isoglobo series	2	15	0.139195
Metabolism of xenobiotics by cytochrome P450	4	55	0.14186
Salivary secretion	5	72	0.145724
Platelet activation	4	116	0.149182
Influenza A	8	139	0.149702
cAMP signaling pathway	10	197	0.15295
MicroRNAs in cancer	8	160	0.159203
Tyrosine metabolism	3	36	0.161041
Nitrogen metabolism	2	17	0.165298
Viral myocarditis	5	69	0.166968
Small cell lung cancer	3	90	0.167391
Th1 and Th2 cell differentiation	5	83	0.168785
VEGF signaling pathway	2	56	0.175155
Relaxin signaling pathway	4	123	0.183892
Cortisol synthesis and secretion	4	62	0.183892
Dilated cardiomyopathy	4	89	0.185957
Vascular smooth muscle contraction	7	122	0.189271
Arginine biosynthesis	2	19	0.191457
Pathways in cancer	19	501	0.196745
Parathyroid hormone synthesis, secretion and action	3	99	0.202034
alpha-Linolenic acid metabolism	2	20	0.204484
Regulation of lipolysis in adipocytes	4	53	0.210723
Other types of O-glycan biosynthesis	3	42	0.210992
Thyroid cancer	2	37	0.211374
Chemokine signaling pathway	8	179	0.214341
Cellular senescence	3	164	0.215223
Viral carcinogenesis	6	201	0.224894
Spinocerebellar ataxia	3	138	0.229152
Glycosaminoglycan biosynthesis - heparan sulfate / heparin	2	22	0.230319
Collecting duct acid secretion	2	22	0.230319
Human T-cell leukemia virus 1 infection	8	231	0.237938
Legionellosis	4	57	0.240705
PPAR signaling pathway	1	73	0.241894
Neomycin, kanamycin and gentamicin biosynthesis	1	5	0.242429
Linoleic acid metabolism	2	23	0.243088
Histidine metabolism	2	23	0.243088
Fc gamma R-mediated phagocytosis	5	91	0.244348
Cytosolic DNA-sensing pathway	2	47	0.247827
Arginine and proline metabolism	3	47	0.253338
Circadian entrainment	4	90	0.258012
Proteoglycans in cancer	4	199	0.26313
FoxO signaling pathway	3	124	0.266942
Retrograde endocannabinoid signaling	4	131	0.271032
D-Amino acid metabolism	1	6	0.274034
Pancreatic cancer	2	76	0.274254
Phospholipase D signaling pathway	7	139	0.277072
Fluid shear stress and atherosclerosis	6	142	0.278086
Natural killer cell mediated cytotoxicity	4	98	0.282229
Regulation of actin cytoskeleton	4	203	0.289803
Apoptosis	6	131	0.296787
Aldosterone synthesis and secretion	5	92	0.301401
Phenylalanine, tyrosine and tryptophan biosynthesis	1	7	0.302985
Cholesterol metabolism	2	46	0.303663
Galactose metabolism	2	28	0.304888
Prion disease	6	245	0.304994
Acute myeloid leukemia	2	67	0.310528
Hepatocellular carcinoma	5	169	0.310567
Cholinergic synapse	2	107	0.314973
Antifolate resistance	1	30	0.317403
Parkinson disease	3	241	0.32378
Alcoholic liver disease	4	121	0.331763
Diabetic cardiomyopathy	5	185	0.332532
Hypertrophic cardiomyopathy	4	85	0.335778
Toll-like receptor signaling pathway	4	84	0.337363
ErbB signaling pathway	4	83	0.337559
Renal cell carcinoma	2	68	0.337762
Autophagy - other	1	31	0.339352
Ras signaling pathway	8	211	0.339843
Fanconi anemia pathway	2	51	0.342705
Long-term depression	3	57	0.343128
Vitamin B6 metabolism	1	9	0.354406
TGF-beta signaling pathway	1	89	0.356601
Hippo signaling pathway	6	154	0.357748
Fat digestion and absorption	2	33	0.362454
Nicotine addiction	2	33	0.362454
Primary immunodeficiency	2	33	0.362454
Serotonergic synapse	2	100	0.370106
Platinum drug resistance	4	78	0.375187
Glioma	4	72	0.376359
Wnt signaling pathway	7	157	0.382206
Purine metabolism	5	123	0.383804
Fructose and mannose metabolism	2	35	0.38415
Human immunodeficiency virus 1 infection	4	202	0.38614
Insulin signaling pathway	3	132	0.392594
Bladder cancer	1	39	0.397396
Alcoholism	3	164	0.398617
Herpes simplex virus 1 infection	14	409	0.401878
Lysosome	5	127	0.405035
Fc epsilon RI signaling pathway	3	63	0.410823
Autophagy - animal	1	139	0.417119
Thiamine metabolism	1	12	0.41898
Progesterone-mediated oocyte maturation	1	85	0.420502
Apoptosis - multiple species	2	30	0.422872
Glycine, serine and threonine metabolism	2	39	0.425177
Nicotinate and nicotinamide metabolism	2	40	0.434939
Chemical carcinogenesis - reactive oxygen species	6	204	0.435668
Insulin resistance	1	106	0.439362
Adrenergic signaling in cardiomyocytes	6	145	0.443447
Endocrine and other factor-regulated calcium reabsorption	1	47	0.443962
GnRH signaling pathway	3	84	0.444537
Thyroid hormone signaling pathway	2	115	0.446412
AGE-RAGE signaling pathway in diabetic complications	4	101	0.448996
Longevity regulating pathway - multiple species	1	59	0.452525
Ether lipid metabolism	2	42	0.453875
AMPK signaling pathway	4	121	0.463057
Adipocytokine signaling pathway	1	68	0.464096
Type II diabetes mellitus	1	44	0.465766
Morphine addiction	4	82	0.468077
Necroptosis	5	135	0.470575
Glycosphingolipid biosynthesis - ganglio series	1	15	0.47226
Focal adhesion	8	196	0.472645
Cardiac muscle contraction	3	76	0.476947
TNF signaling pathway	2	110	0.479831
Growth hormone synthesis, secretion and action	1	111	0.483512
Rap1 signaling pathway	6	199	0.486616
Fatty acid biosynthesis	1	16	0.488014
Central carbon metabolism in cancer	3	66	0.495196
Bacterial invasion of epithelial cells	1	75	0.496815
Sphingolipid metabolism	2	48	0.506084
Tight junction	5	149	0.517314
Thermogenesis	3	211	0.519128
Cysteine and methionine metabolism	2	50	0.522011
Melanoma	3	64	0.529696
Phenylalanine metabolism	1	19	0.530324
2-Oxocarboxylic acid metabolism	1	19	0.530324
Thyroid hormone synthesis	1	69	0.536241
Non-alcoholic fatty liver disease	1	145	0.537971
Pantothenate and CoA biosynthesis	1	20	0.542976
Human cytomegalovirus infection	6	219	0.543131
Proximal tubule bicarbonate reclamation	1	21	0.554986
Pyrimidine metabolism	2	55	0.558798
cGMP-PKG signaling pathway	6	159	0.575407
Mannose type O-glycan biosynthesis	1	23	0.577254
Glutamatergic synapse	4	105	0.57833
Glycolysis / Gluconeogenesis	2	58	0.578908
GnRH secretion	2	58	0.578908
Prostate cancer	3	96	0.591228
Pentose phosphate pathway	1	29	0.632468
Synaptic vesicle cycle	2	69	0.641508
Non-small cell lung cancer	3	72	0.64655
Gap junction	3	82	0.650297
Carbon metabolism	3	111	0.655402
Kaposi sarcoma-associated herpesvirus infection	5	186	0.661866
Alanine, aspartate and glutamate metabolism	1	35	0.674507
Maturity onset diabetes of the young	1	14	0.676072
Biosynthesis of nucleotide sugars	1	37	0.68628
Oocyte meiosis	3	112	0.691895
Chronic myeloid leukemia	2	76	0.698337
Olfactory transduction	3	84	0.70728
Ribosome biogenesis in eukaryotes	2	86	0.710683
Fatty acid degradation	1	42	0.711808
Endocrine resistance	3	92	0.712152
Aminoacyl-tRNA biosynthesis	1	44	0.720674
Glycerophospholipid metabolism	2	91	0.726124
ABC transporters	1	46	0.728874
Phosphatidylinositol signaling system	2	93	0.731791
N-Glycan biosynthesis	1	48	0.73647
Measles	4	129	0.744008
Yersinia infection	2	132	0.744458
Amino sugar and nucleotide sugar metabolism	1	51	0.746841
Phototransduction	1	22	0.756
Amphetamine addiction	2	66	0.760816
Valine, leucine and isoleucine degradation	1	56	0.761772
Fatty acid metabolism	1	59	0.769522
RIG-I-like receptor signaling pathway	2	52	0.776795
Oxidative phosphorylation	2	114	0.777227
Biosynthesis of amino acids	1	69	0.790222
Inositol phosphate metabolism	1	70	0.791931
Adherens junction	1	70	0.791931
mTOR signaling pathway	3	148	0.792395
Salmonella infection	6	241	0.792509
Alzheimer disease	7	353	0.796025
Signaling pathways regulating pluripotency of stem cells	2	129	0.798107
PD-L1 expression and PD-1 checkpoint pathway in cancer	1	87	0.805694
Ribosome	2	137	0.806525
Long-term potentiation	2	64	0.825702
Nucleocytoplasmic transport	1	108	0.828888
Glucagon signaling pathway	2	94	0.836619
Pathways of neurodegeneration - multiple diseases	12	442	0.836661
Ubiquitin mediated proteolysis	1	142	0.839887
Endocytosis	2	255	0.844273
Amoebiasis	2	90	0.856672
Hepatitis B	2	145	0.864218
Huntington disease	7	280	0.867397
Notch signaling pathway	1	57	0.867953
Longevity regulating pathway	2	88	0.880327
EGFR tyrosine kinase inhibitor resistance	2	79	0.895871
Neurotrophin signaling pathway	2	118	0.917147
Choline metabolism in cancer	2	97	0.964054
MAPK signaling pathway	6	279	0.966294
T cell receptor signaling pathway	2	101	0.966721
Amyotrophic lateral sclerosis	6	337	0.993987
Cell cycle	1	122	0.996367
